# Supplementary material for: Development and validation of a machine learning-based readmission risk prediction model for non-ST elevation myocardial infarction patients after percutaneous coronary intervention
Source: Sci Rep. 2024 Jun 11;14:13393. doi: 10.1038/s41598-024-64048-x (PMC11166920; doi:10.1038/s41598-024-64048-x)
Supplement: Supplementary file 5 — Supplementary Information 5. [file 41598_2024_64048_MOESM5_ESM.xlsx]

## Sheet: Sheet1
ID	group	Ad-GRACE	KAMIR	ACEF
1052	0	143	3	1.52941
8444	0	139	2	1.17241
8980	0	139	1	0.953125
10818	0	129	1	1.2963
11410	0	148	2	1.19643
12698	0	119	1	0.827586
14760	0	125	1	1.01754
23585	0	168	3	1.18033
28017	0	153	3	1.16667
38071	0	175	4	3.2069
42941	0	122	1	0.911765
44460	0	151	3	1
44659	0	155	2	1.48148
45595	0	151	4	1.33898
51404	0	138	2	0.830769
67175	0	122	1	0.85
71277	0	115	3	0.884615
78276	0	83	0	0.793103
79558	0	134	1	0.823529
80562	0	162	3	0.985915
80930	0	121	1	0.671875
81726	0	134	1	1.07407
82497	0	136	2	1.72973
87152	0	165	4	2.11429
90094	0	131	2	1.39655
90514	0	99	0	0.72973
95847	0	115	1	0.738462
96109	0	148	2	1.10909
97682	0	128	1	1.10204
97930	0	115	4	1.28571
103120	0	159	2	1.2069
108859	0	151	1	1.42222
110946	0	131	2	1.125
114957	0	150	2	1.28571
115734	0	105	0	0.875
116352	0	65	1	0.78
119089	0	106	2	0.888889
119379	0	159	3	1.1194
119433	0	168	3	1.2807
121676	0	154	3	1.08065
121883	0	187	3	0.935065
124979	0	208	4	1.87179
126041	0	159	3	1.16923
129174	0	178	5	1.16923
131111	0	125	1	0.910714
131188	0	164	2	1.19608
139446	0	114	3	0.95
146606	0	138	1	1.45455
154340	0	99	1	0.758065
155012	0	150	3	1.07246
158696	0	103	1	0.957143
164772	0	115	1	1.23913
166681	0	132	2	1
172249	0	98	2	1.21053
180547	0	109	2	0.850746
183618	0	118	1	1.06667
187592	0	121	2	1.72727
189175	0	113	2	0.931507
196402	0	122	1	0.760563
200617	0	128	1	0.931034
205804	0	181	3	1.10938
207982	0	106	2	0.691176
208912	0	131	2	0.80303
212042	0	128	2	1.93103
213017	0	111	0	0.981481
213693	0	78	0	0.80597
213695	0	115	0	0.824324
213726	0	115	2	1.11594
214176	0	178	4	1.25
214436	0	128	2	1.32558
220459	0	139	2	0.915493
221046	0	192	5	2.07576
225260	0	119	2	1.28571
228375	0	153	2	1.30357
231098	0	147	3	1.46429
231878	0	141	2	0.818182
233534	0	204	4	1.69231
238801	0	141	2	0.880597
240147	0	191	4	1.58491
240539	0	178	3	1.08108
241800	0	151	2	1.11667
242010	0	108	0	0.920635
242818	0	122	0	1.03226
243027	0	130	1	1.20339
250054	0	104	0	0.680556
260161	0	158	2	1.26
262860	0	96	0	0.935484
266896	0	138	1	0.982759
267119	0	170	3	0.967213
267703	0	105	0	0.913793
267951	0	142	2	1.03226
271272	0	156	3	1.27119
271561	0	165	3	1.15152
275278	0	128	2	0.852941
282827	0	128	1	0.704225
283826	0	135	2	1.82857
284678	0	168	3	1.18182
285432	0	151	2	1.03077
286805	0	122	1	0.793651
287789	0	109	1	1.04615
290718	0	104	1	0.852941
292632	0	128	1	1.08333
294910	0	86	0	1
296027	0	164	2	1.28125
296996	0	168	3	1.25806
298444	0	125	0	0.953125
301646	0	114	0	0.75
304173	0	178	4	1.53061
305846	0	158	3	1.36
308464	0	162	2	1.40385
312755	0	172	4	1.35088
314292	0	95	0	0.8125
316061	0	106	2	0.907692
319923	0	98	1	0.736111
320326	0	159	3	1.29508
321594	0	169	4	1.45283
321731	0	169	3	1.3125
327068	0	125	1	0.901639
327085	0	134	2	0.758065
328073	0	146	3	1.27869
330716	0	158	2	1.05455
332971	0	100	1	0.630769
339530	0	125	1	1.17241
339970	0	98	0	0.754386
339971	0	155	2	1.46
341515	0	104	3	1.81034
341861	0	170	5	2.22581
348670	0	145	2	1.20312
354833	0	75	0	0.822581
359420	0	108	0	0.854839
362101	0	98	1	0.934426
362603	0	146	2	1.07692
362674	0	140	3	1.01515
366829	0	102	2	0.666667
367894	0	137	2	0.790323
369066	0	154	2	1.04688
370908	0	70	0	0.683333
371492	0	148	1	1.01667
375802	0	142	2	1.05085
377302	0	152	2	1.45098
379682	0	96	1	0.704918
389153	0	163	1	1.03333
391348	0	190	3	1.21667
392537	0	145	2	1.17241
392821	0	154	2	1.03125
392990	0	142	2	1.01695
395010	0	162	2	1.07353
398036	0	125	2	1.35484
399004	0	128	2	1.37288
399237	0	123	1	1.12727
399295	0	154	1	1.06897
399639	0	98	1	0.71875
403279	0	112	2	0.983333
407027	0	169	3	1.14516
408159	0	167	2	1.21569
408307	0	175	3	1.23881
412914	0	163	3	2.10769
414413	0	139	1	1.2
415767	0	79	0	0.774194
417090	0	136	2	1.04839
417499	0	119	1	0.983051
425904	0	96	0	0.714286
429667	0	200	3	1.53846
429738	0	128	1	1.21429
434570	0	91	0	0.790323
447998	0	90	2	0.766667
449255	0	125	1	1.01724
450949	0	134	1	1.01852
456131	0	219	5	3.4
456354	0	111	0	1.09259
463139	0	62	0	0.941176
464607	0	96	0	0.898305
468559	0	109	1	0.646154
471643	0	128	0	0.885714
474098	0	129	3	1.28333
480785	0	95	0	0.738462
483330	0	116	0	1.06667
486171	0	114	0	0.779412
486322	0	103	1	1.59722
491055	0	111	0	0.983333
491630	0	80	0	0.705882
494207	0	115	1	0.761194
494231	0	152	2	1.40323
494696	0	190	4	1.34483
496076	0	123	2	2.26786
497801	0	154	3	2.07547
499370	0	137	1	1.03226
501818	0	142	2	1.46296
501954	0	181	4	1.47458
502448	0	142	1	1.16667
502534	0	95	0	0.90625
504580	0	132	3	1.26667
512339	0	150	3	1.1087
513649	0	95	0	1.10345
515596	0	106	1	0.872727
516779	0	141	2	1.3197
524113	0	188	3	1.22059
526330	0	152	2	1.69767
526988	0	149	2	1.29032
528792	0	176	1	1.35185
530150	0	149	4	1.21538
543168	0	161	5	2.07692
552314	0	149	3	1.72727
556642	0	154	3	1
558398	0	65	1	0.758621
566696	0	139	1	2.05085
566751	0	131	3	0.884615
568115	0	138	2	1.21667
570018	0	134	1	0.921875
574797	0	136	2	0.984848
575926	0	136	1	1.06667
577109	0	114	0	0.862069
577848	0	139	2	1.13333
580102	0	209	5	1.63265
583181	0	225	5	1.84615
583581	0	126	2	1.01587
585351	0	101	1	0.814286
586058	0	106	0	1.01639
588518	0	125	1	0.919355
591486	0	156	3	1.31667
595327	0	128	2	0.957746
601761	0	168	3	1.38333
601878	0	171	3	1.44231
604525	0	75	0	0.936508
605305	0	92	0	0.830769
607680	0	90	2	0.641791
607690	0	109	2	0.686567
608240	0	178	5	2.13235
615342	0	95	0	1.01754
623084	0	119	0	1.01639
629432	0	203	4	1.37097
632896	0	145	2	1.13793
636936	0	99	0	0.983051
638051	0	143	5	3.25714
639195	0	159	2	0.806452
641424	0	132	3	1.38776
649537	0	139	0	1.13725
661057	0	121	1	0.895833
663814	0	151	3	1.46
665882	0	175	3	1.5102
668989	0	92	1	0.759259
669622	0	84	1	0.983333
671972	0	148	3	0.944444
672854	0	156	3	1.44643
679892	0	161	2	1.56364
689206	0	175	3	1.12308
691574	0	116	1	0.90625
691902	0	89	0	0.716667
692686	0	132	1	1.14516
694307	0	153	3	1.11765
697361	0	181	4	1.39344
701510	0	152	2	1.125
713408	0	136	2	1.21875
715672	0	164	2	1.47619
718293	0	131	1	0.776119
718630	0	108	1	0.735294
721176	0	129	1	1.32075
721976	0	139	1	1.15625
729522	0	192	5	2.375
731524	0	168	3	1.16667
739099	0	133	2	1.31034
743218	0	139	2	1.01613
749030	0	139	1	1.19672
751934	0	109	1	1.09677
761522	0	125	1	0.965517
765421	0	157	1	1.03226
766753	0	161	3	1.23214
771268	0	132	3	2.60465
771280	0	122	2	1.14667
771588	0	130	1	1.04286
774564	0	181	4	1.35
775678	0	133	1	1.42308
780697	0	146	4	1.625
785628	0	125	2	0.907692
790020	0	123	2	1.01515
795354	0	143	2	1.27586
800081	0	175	3	1.28333
803379	0	109	1	0.816667
810459	0	71	1	0.722222
811618	0	125	2	0.761194
813373	0	193	4	1.41935
814174	0	142	3	0.942029
818268	0	122	1	1.40476
818668	0	168	2	1.36538
819067	0	172	3	1.4
824566	0	116	2	1.23256
831499	0	112	1	0.912281
835605	0	128	1	0.892308
840860	0	101	1	0.772727
848862	0	154	3	1.07353
850865	0	106	2	0.783333
852631	0	171	2	1.32143
855171	0	151	1	1.19672
863138	0	104	1	1.07843
864117	0	124	2	0.661538
868358	0	144	3	1.61111
869896	0	132	2	1.05
879763	0	145	2	0.884058
880146	0	134	3	1.84375
880394	0	98	1	1.24444
881539	0	119	1	1.09836
882716	0	101	1	0.982759
885205	0	150	3	2.17857
895984	0	117	2	1.05357
896425	0	168	3	1.22581
899427	0	105	1	0.870968
900846	0	131	1	0.983333
901935	0	88	1	0.765625
903208	0	148	1	1.17308
904663	0	140	2	1.58824
910582	0	160	3	1.65116
916201	0	137	1	0.919355
919826	0	102	1	0.753846
921729	0	140	2	1
922890	0	164	3	1.11667
927115	0	102	0	1
935031	0	144	2	0.689189
935748	0	181	5	1.27941
953915	0	119	1	1.07937
960547	0	137	0	0.969697
962138	0	133	2	1.23729
963739	0	90	1	0.728814
963968	0	190	5	2.51613
968263	0	103	1	0.985507
969146	0	131	1	1.11667
974522	0	144	2	0.861538
974695	0	105	1	0.650794
979222	0	139	2	1.13333
1005951	0	124	2	0.84
1008090	0	152	2	1.01449
1008748	0	130	2	1.32203
1017175	0	79	0	0.707692
1023232	0	139	2	1.44444
1027060	0	89	0	0.685714
1029295	0	178	4	1.15873
1029913	0	134	3	1
1033377	0	145	2	1.35938
1036709	0	187	3	1.12698
1045547	0	175	3	1.46429
1046614	0	139	2	1.14035
1051693	0	145	1	1.16129
1074676	0	115	1	0.943662
1079651	0	181	5	1.26667
1081755	0	109	1	0.827586
1083689	0	153	2	0.866667
1089289	0	122	1	0.854839
1091105	0	181	2	1.18033
1095105	0	134	2	0.790323
1100264	0	137	2	1.31707
1100706	0	99	1	0.707692
1119295	0	110	2	1.15686
1120269	0	96	0	0.705882
1122173	0	106	0	0.898551
1123502	0	152	1	1.02817
1125820	0	184	4	1.46429
1131848	0	150	3	1.28333
1138877	0	112	1	0.784615
1140204	0	145	2	1.34
1144126	0	115	2	1.06452
1144319	0	105	0	0.854839
1146507	0	112	2	0.736842
1148089	0	134	0	1.16364
1151864	0	109	1	1.09259
1152711	0	82	0	0.779661
1154818	0	145	2	1.24074
1158040	0	163	1	1.20339
1160509	0	155	2	1.40678
1160792	0	164	2	2
1161323	0	182	6	1.58491
1164733	0	112	1	1.22034
1170058	0	133	1	1.3913
1170303	0	148	3	0.984848
1172024	0	174	2	1.69048
1175198	0	184	4	1.42373
1176777	0	75	0	0.95082
1187060	0	92	0	0.676471
1189649	0	135	2	0.708333
1189774	0	98	1	0.8
1195624	0	82	1	0.650794
1197487	0	135	3	1.18333
1197544	0	109	1	1.04545
1201431	0	122	1	1.08333
1208479	0	190	3	1.25373
1219983	0	156	3	1.11765
1220269	0	73	0	0.666667
1234355	0	112	1	1.38
1234361	0	149	3	1.08333
1234634	0	112	1	1.01493
1243239	0	144	1	1.01961
1243519	0	156	3	1.22414
1244953	0	104	0	1
1251046	0	174	5	1.21667
1251346	0	72	1	0.770492
1253941	0	128	2	0.764706
1261711	0	159	3	1.26562
1267386	0	122	1	0.894737
1268543	0	197	4	2.16129
1268577	0	95	0	0.761905
1269439	0	114	1	2.14815
1271602	0	138	2	1.10938
1271605	0	153	3	0.981818
1277704	0	130	3	2.21818
1284076	0	105	0	0.772727
1285026	0	163	4	1.37288
1288282	0	159	2	1.12903
1289087	0	156	3	1.55102
1289718	0	132	3	1.03077
1290018	0	158	2	1.04615
1297724	0	151	3	1.36735
1301896	0	156	3	2.06154
1310768	0	159	2	1.32727
1312930	0	197	5	1.17391
1313147	0	133	1	1.35849
1317560	0	133	1	1.22807
1325526	0	184	3	1.26562
1328027	0	119	0	0.938462
1332050	0	203	4	1.63265
1332966	0	159	4	1.2
1336195	0	81	0	0.689189
1337711	0	153	2	1.02941
1339574	0	114	0	1.2093
1343436	0	126	2	1.09231
1353078	0	129	1	1.01639
1354435	0	139	1	0.984375
1354445	0	137	1	1.03571
1361735	0	115	3	1.28302
1367949	0	132	1	0.851351
1373223	0	156	3	1.98551
1375924	0	162	4	1.04054
1377449	0	124	2	0.766667
1379555	0	128	1	0.848485
1385582	0	142	3	1.55814
1387658	0	120	0	0.892308
1389534	0	136	2	1.21875
1402869	0	141	0	1.3125
1403782	0	156	2	1.20339
1409032	0	162	2	1.8
1411234	0	138	2	2.03226
1421979	0	200	4	1.26154
1422503	0	153	2	1.14516
1426417	0	167	4	1.09677
1432717	0	185	4	2.42553
1434409	0	173	2	1.38333
1434522	0	145	3	1.58333
1438761	0	139	2	0.985507
1439438	0	92	0	0.793103
1441883	0	181	3	1.21429
1442148	0	116	1	0.84375
1442928	0	148	1	0.924242
1446432	0	134	1	1.30189
1449998	0	127	2	1.51111
1450178	0	130	1	1.14062
1451151	0	129	1	1.23636
1451431	0	145	1	1.04478
1454622	0	159	2	1.14754
1455809	0	145	1	1.01587
1462946	0	178	3	2.84
1469259	0	142	2	1.5
1469710	0	162	3	1.54717
1470805	0	101	2	0.887097
1472155	0	162	2	1.10606
1476589	0	78	0	0.83871
1478481	0	139	2	0.84507
1480462	0	102	0	0.875
1485637	0	169	3	1.93846
1489029	0	138	2	1.03279
1498479	0	122	1	0.855072
1498738	0	119	0	1.53659
1501343	0	100	1	0.723077
1505813	0	181	3	1.62264
1508479	0	142	3	1.15
1511914	0	116	1	1.19643
1512463	0	80	1	0.830508
1514348	0	96	0	0.870968
1521352	0	102	1	0.779661
1526379	0	99	0	0.836066
1526913	0	119	2	1.05455
1527631	0	170	3	1.16949
1530438	0	151	1	1.25424
1531300	0	131	1	1.13115
1538679	0	159	4	1.40741
1544635	0	99	1	0.767857
1550581	0	126	2	1.26316
1553738	0	128	1	0.967213
1555071	0	140	3	1.3
1555362	0	119	1	1.83333
1564128	0	150	2	2.55
1570159	0	131	1	0.763889
1570378	0	125	1	0.83871
1573066	0	165	2	1.19355
1573434	0	129	3	1.1791
1573477	0	92	0	1
1578996	0	136	2	1.04615
1579391	0	121	2	1.0339
1579983	0	128	4	1.25806
1593229	0	135	3	1.31034
1597972	0	113	0	0.758065
1598196	0	115	2	1.93333
1602920	0	102	2	0.924528
1613992	0	112	1	1.425
1616528	0	143	3	0.644737
1621796	0	82	1	0.7
1621872	0	109	2	0.754386
1622670	0	141	2	0.825397
1622732	0	145	1	1.10345
1623168	0	131	1	1.22727
1623284	0	193	4	2.64286
1623352	0	118	2	0.783784
1623919	0	101	2	0.612903
1625212	0	86	0	0.75
1634990	0	175	3	1.22059
1635385	0	101	2	0.711864
1644088	0	105	0	0.95
1644175	0	123	2	0.883117
1644569	0	140	3	1.40741
1652670	0	177	2	0.869565
1654340	0	187	3	1.48
1656125	0	159	3	1.4
1657396	0	142	3	1.13115
1658173	0	139	2	1.4902
1663365	0	136	1	0.897059
1663443	0	112	0	1.03922
1663471	0	119	2	0.877193
1664513	0	149	2	1.18033
1665996	0	154	1	0.969697
1671238	0	140	2	1.32143
1673112	0	133	2	1.15789
1679857	0	173	4	1.22642
1692250	0	156	2	1.28571
1692636	0	184	6	1.31034
1703572	0	170	3	1.63415
1705009	0	139	2	1.23529
1707407	0	159	3	1.2807
1707548	0	122	1	1.03077
1715126	0	129	3	1.41667
1716906	0	120	3	1.22581
1723644	0	132	1	1.54167
1725239	0	109	2	1.10169
1725365	0	143	3	1.52
1725764	0	112	1	0.774648
1726069	0	134	1	0.868852
1729575	0	114	0	1.07547
1732352	0	143	2	0.725806
1739283	0	145	1	0.984127
1752405	0	108	0	0.815385
1753970	0	81	1	0.857143
1762914	0	128	1	1.13333
1764283	0	135	2	1.36538
1770662	0	173	3	0.741935
1778327	0	126	2	1.45652
1778415	0	119	1	0.794118
1778530	0	181	4	1.11594
1778692	0	114	0	0.962264
1781017	0	136	2	1.09722
1793050	0	172	3	1.5625
1797875	0	128	1	0.935484
1803591	0	115	1	1.04918
1805386	0	148	3	1.09677
1808514	0	98	2	0.9
1814533	0	92	0	0.921875
1819139	0	115	1	0.935484
1820808	0	102	0	0.934426
1825291	0	149	4	1.27119
1825390	0	177	3	1.03077
1828850	0	137	2	0.813559
1831324	0	95	1	1.04762
1834039	0	118	1	0.842857
1842173	0	148	1	1.12903
1842497	0	115	2	1.21053
1843215	0	162	4	1.32203
1844666	0	133	1	1.29825
1851554	0	131	2	0.857143
1853116	0	178	3	1.48148
1854282	0	140	2	0.913793
1855665	0	157	2	1.09677
1856776	0	169	3	1.32759
1867232	0	119	1	0.857143
1872172	0	140	3	1.20312
1881496	0	143	2	1.29268
1885059	0	128	2	0.828125
1888031	0	155	3	1.08065
1892348	0	121	2	1.475
1896281	0	149	1	1.7619
1902312	0	134	1	0.885246
1915352	0	139	1	1.05172
1916875	0	122	0	1.05
1919562	0	174	3	1.3871
1921398	0	162	3	1.54545
1925915	0	158	1	1.24138
1928449	0	128	2	0.80597
1931614	0	114	0	0.903226
1932140	0	128	2	0.933333
1932684	0	149	3	1.5
1932994	0	184	3	1.33333
1933568	0	161	1	1.09375
1934406	0	126	1	1.46
1934699	0	126	2	1.15789
1935511	0	121	0	1.06
1937884	0	122	1	1.13115
1941899	0	178	5	1.1194
1945421	0	191	3	1.26984
1950460	0	101	2	0.907692
1959370	0	98	1	0.876923
1966552	0	148	2	1.51163
1969765	0	129	2	1.01562
1983809	0	138	2	1.28261
1983875	0	188	4	1.82609
1985886	0	159	2	1.05714
1988197	0	144	1	1.11765
1993105	0	148	1	1.01408
1995003	0	115	1	0.762712
1995762	0	103	1	0.725806
2002116	0	123	1	0.955224
2004216	0	128	2	1.03509
2010652	0	172	4	1.65116
2012818	0	148	4	1.17241
2016459	0	125	1	0.870968
2021287	0	134	1	1.16667
2022756	0	122	2	1.93333
2023279	0	113	0	1.52381
2023612	0	122	1	1.16
2024500	0	106	2	1
2028400	0	187	3	1.23729
2034697	0	162	5	2.17143
2039109	0	102	0	1.08333
2039714	0	208	5	2.24324
2040441	0	118	0	0.833333
2041096	0	134	3	1.67742
2041901	0	190	2	0.984375
2043527	0	152	3	0.842857
2049074	0	99	1	0.98
2052233	0	131	1	0.982456
2053392	0	145	3	1.03175
2057891	0	141	2	1.31818
2060850	0	136	2	1.13333
2062320	0	128	0	1.20755
2080316	0	184	5	1.47059
2084426	0	132	1	1.05172
2089881	0	114	1	0.848485
2097171	0	131	2	1.09836
2099195	0	122	1	0.931034
2103258	0	102	0	0.933333
2106402	0	148	2	1.25806
2107608	0	155	2	1.24561
2108456	0	75	0	0.919355
2112388	0	109	1	1.13793
2113757	0	142	1	0.984127
2116938	0	139	2	1.88095
2118933	0	115	1	0.982759
2123207	0	135	2	1.37736
2123803	0	118	1	0.69697
2130651	0	146	4	2.27451
2131235	0	139	2	1.25806
2131697	0	178	5	1.27869
2132583	0	140	3	1.1
2133766	0	132	1	1.18519
2139131	0	82	0	0.640625
2141426	0	122	0	1
2143418	0	151	2	1.15
2143540	0	148	2	1.10345
2146190	0	175	4	1.22727
2153010	0	206	4	1.19403
2153105	0	131	1	0.783333
2167727	0	116	1	0.870968
2197941	0	118	1	0.826923
2200981	0	95	0	1.19608
2221901	0	145	3	1.45763
2240630	0	120	4	0.877193
2266017	0	112	1	1.12
2285616	0	119	1	1.96552
2302029	0	88	1	0.941176
2306068	0	141	2	1
2319868	0	119	0	1.03226
2328164	0	143	1	1
2330946	0	112	1	1.12727
2396214	0	109	1	0.822581
2402876	0	119	1	0.865672
2438767	0	136	2	1.15
2440591	0	81	0	1.01961
2466847	0	120	2	1
2499000	0	163	2	1.27907
2564477	0	137	2	1.19512
2587771	0	175	3	1.33871
2628400	0	89	0	0.859649
2630552	0	109	0	1.03333
2630810	0	128	1	1.2549
2635183	0	145	2	1.2
2635339	0	157	3	2.2807
2635679	0	135	2	1.09804
2642238	0	170	5	1.61818
2643231	0	126	2	1.15
2649420	0	155	2	1.0339
2651979	0	96	1	0.859649
2657200	0	139	3	1.08065
2670130	0	148	3	2.16667
2670914	0	103	1	1.16949
2671164	0	148	1	1.21154
2673107	0	102	1	0.964912
2673864	0	131	1	0.948276
2674842	0	153	3	2.21875
2675739	0	152	1	1.12698
2676750	0	122	0	1.2
2677409	0	175	1	2.07018
2679129	0	112	3	1.04545
2681220	0	162	3	1.78571
2686566	0	162	4	2.07692
2688423	0	184	3	1.18033
2691911	0	150	4	1.15152
2695073	0	134	1	0.708333
2695450	0	142	2	1.65957
2703006	0	165	3	1.29825
2709037	0	148	2	1.38776
2710534	0	161	2	1.29688
2712172	0	134	2	1.03571
2712439	0	98	0	0.803922
2714740	0	140	1	0.802817
2716261	0	109	2	1.23077
2716955	0	131	2	1.33333
2726157	0	151	1	1.23333
2729024	0	88	1	0.833333
2730836	0	111	0	0.847458
2735109	0	135	3	1.19697
2737386	0	80	0	0.643836
2739462	0	101	1	0.822581
2741206	0	99	0	0.873016
2753576	0	181	3	1.95122
2754363	0	118	0	0.8125
2754405	0	144	2	0.796875
2755848	0	139	2	1.01562
2756225	0	130	1	1.02899
2762674	0	178	4	1.27419
2769777	0	121	0	0.927273
2775964	0	154	4	1.2931
2783652	0	146	3	1.4
2786036	0	123	2	1.19697
2786299	0	121	0	0.857143
2795790	0	135	2	1.21667
2796746	0	143	2	2.13846
2806550	0	115	1	0.683544
2811933	0	197	3	1.25758
2814366	0	153	3	1.23729
2818570	0	162	4	1.63043
2820185	0	118	2	1.06154
2823599	0	181	3	1.35185
2829513	0	114	0	1.08696
2847066	0	119	0	0.968254
2856515	0	134	3	0.786885
2861702	0	165	3	1.38182
2869117	0	129	2	1.19298
2878100	0	118	1	0.866667
2882188	0	214	4	1.46
2884055	0	174	3	1.38462
2884786	0	162	3	1.3
2901074	0	115	2	0.984615
2907654	0	178	3	1.75
2908765	0	130	2	1.22581
2914195	0	122	2	1.01887
2915613	0	82	0	0.888889
2987026	0	154	3	1.44444
3226229	0	105	0	0.982456
3252479	0	164	2	1.36667
3270833	0	146	2	0.96
3337019	0	142	3	1.69697
3370414	0	119	1	0.75
3380704	0	181	4	2.01515
3389873	0	161	2	0.949153
3391942	0	112	1	0.827586
3400125	0	112	2	1.21818
3403038	0	150	2	1
3405731	0	175	4	1.17188
3413799	0	169	2	1.29412
3414573	0	124	1	0.75
3428635	0	169	5	2.21053
10350748	0	157	2	1.20755
20747312	0	199	4	2.95455
20748630	0	125	1	1
20751762	0	181	3	1.32143
27748808	0	149	3	1.24194
34765854	0	170	3	1.48889
60063544	0	122	0	1.10345
74251878	0	155	2	1.47368
85103962	0	139	2	1.11864
92401939	0	171	3	1.48077
92565968	0	139	1	1.27273
114769351	0	138	1	1.39583
114776946	0	197	4	1.64
114792180	0	187	4	1.54167
114810051	0	190	4	1.43103
114824300	0	147	2	1
114841989	0	175	3	1.65116
114856781	0	132	2	1.46
114869362	0	117	2	1.16
114874900	0	134	2	1.46512
114881180	0	168	3	1.25862
114914875	0	128	1	2.20833
2071	1	145	3	1.25926
6579	1	165	4	1.39655
7511	1	181	3	1.17647
11837	1	168	3	1.01667
13580	1	151	2	1.34694
31403	1	98	1	1
44118	1	149	2	1.51786
47948	1	143	3	1.17188
51155	1	147	3	3.45
60329	1	142	1	0.910448
65743	1	115	2	0.919355
77382	1	158	4	1.16071
80990	1	139	3	1.08333
92406	1	162	4	1.20968
92556	1	153	3	1.28333
93407	1	159	4	1.52
93449	1	134	1	0.833333
100273	1	108	0	0.863636
115274	1	126	4	1.17188
116322	1	140	4	1.18462
137686	1	116	1	1.16071
139733	1	200	4	1.16438
146459	1	115	1	0.876923
162390	1	142	1	0.939394
164150	1	191	4	1.26562
168639	1	181	5	1.17647
197008	1	122	1	1.08065
202184	1	112	1	0.75
205819	1	172	4	2.27778
213424	1	194	3	1.3125
215282	1	139	2	1.3
220637	1	168	3	1.7907
220821	1	132	2	1.27586
255914	1	148	2	1.06452
256780	1	162	3	1.03509
257928	1	226	4	1.29032
260764	1	214	5	3.18182
279326	1	194	4	2.02857
284194	1	131	1	0.921875
290753	1	109	1	0.691176
292974	1	159	2	1.17742
307028	1	116	3	1.16176
309726	1	134	2	2.19231
312579	1	165	3	1.09091
314026	1	115	1	1.19565
332952	1	157	3	1.01515
343323	1	207	5	1.31667
346381	1	167	4	2.05
359128	1	146	3	1.10769
360958	1	151	2	1.21053
366205	1	142	3	0.930556
369923	1	152	2	1.98305
393029	1	122	0	1.01587
396544	1	209	4	1.48148
399203	1	129	1	0.984615
418675	1	168	2	1.32727
423770	1	154	5	1.18462
424310	1	125	1	0.815385
426386	1	167	3	1.29167
431065	1	112	1	0.605263
459717	1	126	3	1.22034
464105	1	195	4	1.52
466700	1	125	1	0.830769
500286	1	225	5	2.70213
502469	1	133	2	1.27451
503394	1	159	2	1.19355
506401	1	168	2	1.29825
509588	1	154	3	2.05455
509927	1	115	2	1.03077
512021	1	165	3	1.11111
529040	1	197	2	1.01667
589222	1	145	4	1.78788
608245	1	123	2	0.905405
612843	1	196	3	1.22034
619526	1	132	4	1.97222
636018	1	95	0	0.796875
640789	1	181	4	1.18033
653438	1	184	5	1.2807
664708	1	157	3	0.971429
672505	1	175	3	1.32258
692883	1	178	4	2
700611	1	197	4	1.50847
701478	1	143	3	1.26667
701792	1	133	2	1.15517
707989	1	181	4	1.34483
714614	1	154	3	1.20548
716710	1	200	5	1.14667
722575	1	206	4	1.42623
735830	1	147	2	0.972603
743221	1	109	1	0.852941
775484	1	145	3	1.9375
776221	1	162	3	1.17742
789121	1	171	4	1.26786
792691	1	139	2	1.04615
823064	1	127	1	0.96875
834345	1	168	2	1.12308
836993	1	135	2	0.935484
865491	1	175	4	1.825
877547	1	125	1	0.741935
894872	1	159	2	1.10448
941382	1	158	2	0.984375
971949	1	131	3	0.84127
995090	1	171	3	2.02083
1001535	1	176	5	1.22727
1014436	1	157	2	1.29545
1040816	1	148	1	1.07143
1044241	1	187	4	1.22951
1087936	1	138	1	0.757576
1095753	1	154	2	1.25926
1128835	1	132	4	2.40741
1213808	1	136	2	1.15
1216515	1	148	2	0.971014
1256329	1	152	2	1.16129
1300364	1	199	4	1.76471
1310095	1	121	3	0.980392
1328338	1	135	3	1.36207
1334784	1	143	4	2.84211
1345317	1	149	3	1.70455
1367424	1	217	5	2.22222
1375539	1	139	3	1.02985
1376603	1	131	3	1.07463
1394275	1	181	4	1.625
1456584	1	146	3	1.63043
1457673	1	156	4	1.07143
1478969	1	142	3	1.81081
1495402	1	133	2	1.4375
1513123	1	164	2	1.23077
1555172	1	149	2	1.94828
1576021	1	168	3	1.25758
1585169	1	134	2	0.873016
1618236	1	112	2	0.921875
1621889	1	122	1	1.12
1630336	1	156	4	1.24194
1639766	1	109	1	0.7
1685530	1	197	4	1.45161
1696628	1	126	2	1.17241
1700569	1	172	3	1.35849
1709976	1	178	4	1.46939
1782681	1	72	1	0.816667
1860759	1	129	2	1.37037
1888360	1	159	3	1.42857
1917974	1	112	2	1.11864
1941679	1	175	3	1.20635
1958550	1	161	2	1.38095
2113993	1	140	3	1.10294
2130873	1	175	3	1.39655
2135631	1	115	0	0.884058
2152280	1	165	4	1.20896
2324858	1	165	2	1.09091
2421196	1	184	3	1.27536
2519933	1	161	2	1.36957
2655186	1	151	4	1.12676
2669700	1	132	3	1.57143
2826663	1	116	1	1.94545
2840974	1	136	4	1.15517
2889876	1	159	3	2.49091
3354211	1	154	4	0.746835
27742617	1	151	2	1.24074
74275872	1	161	2	1.03279
155878	1	154	3	1.83607
277725	1	184	4	1.26562
114957114	1	109	1	0.742424
5364	0	145	3	1.53333
47430	0	164	2	1.18841
55101	0	118	1	0.647887
78173	0	206	3	1.09375
85713	0	142	2	1.24074
105214	0	108	0	1.05357
108504	0	116	1	0.945455
128118	0	139	1	1.14754
219255	0	131	2	1.14583
232244	0	139	1	1.05085
243903	0	136	1	1.0597
317083	0	112	1	0.838235
318043	0	133	1	1.03226
321146	0	198	4	1.46032
326438	0	118	2	0.931034
329713	0	121	3	0.754386
362929	0	168	3	1.12
393414	0	131	2	1.22388
394077	0	95	0	0.967213
449905	0	112	2	1.56
489548	0	125	2	0.876923
545846	0	109	1	1.17544
567144	0	141	2	1.16129
571916	0	217	3	1.33333
648536	0	112	2	1.20408
649145	0	89	0	0.652174
653804	0	135	2	0.917808
695437	0	112	1	0.646154
697024	0	143	2	1.01923
715387	0	176	4	1.38298
831226	0	113	0	1.21154
927389	0	135	3	1.36207
951650	0	122	0	0.885714
967741	0	114	0	0.868852
971045	0	136	1	1.10909
987860	0	148	1	1.24138
1016237	0	128	1	0.885246
1030784	0	139	3	1.28814
1131439	0	152	3	1.32143
1138502	0	155	2	1.01639
1170020	0	161	3	1.0303
1245511	0	139	2	0.897059
1249748	0	109	3	1.10169
1256888	0	101	1	0.921875
1325545	0	117	0	0.966102
1326162	0	180	3	1.4902
1345095	0	165	4	1.61702
1355692	0	140	1	1.01724
1434869	0	112	1	0.983333
1456713	0	134	4	1.15789
1476767	0	125	2	0.774194
1499743	0	146	3	1.12903
1538311	0	147	2	1.25
1541956	0	89	0	0.71875
1548246	0	105	0	0.878788
1578285	0	169	3	1.07576
1585101	0	125	1	0.85
1657407	0	161	2	1.5
1682428	0	135	2	1.17544
1701681	0	85	0	0.75
1731684	0	119	0	0.983871
1740670	0	156	3	1.775
1745823	0	181	3	1.53191
1783550	0	159	3	1.34426
1847146	0	165	4	1.2931
1866521	0	148	2	1.16364
1873230	0	168	2	0.967213
1902348	0	128	1	0.919355
1973106	0	159	2	1.02941
2001187	0	161	2	1.44
2014581	0	131	1	0.917808
2028104	0	168	2	1.19355
2037192	0	122	2	1.09434
2051827	0	146	3	1.28814
2071929	0	139	2	1.08065
2092860	0	164	2	1.53704
2136648	0	131	2	0.863636
2590396	0	121	1	0.941176
2647249	0	122	0	1.03448
2715420	0	101	2	0.818182
2717854	0	130	1	1.66667
2725538	0	175	2	1.46
2767863	0	182	5	2.04615
2769852	0	105	0	0.883333
2809645	0	149	3	1.35714
2822961	0	135	4	1.5
2826104	0	169	3	2.01587
2843024	0	171	3	1.16667
2845498	0	111	0	0.876923
2869403	0	107	1	0.65
2875281	0	99	0	0.793651
2882473	0	128	0	1.125
2884620	0	101	1	0.75
2888968	0	102	0	0.814286
2901532	0	76	0	0.741935
2918279	0	92	0	1.03333
2918365	0	133	1	1.04348
2919248	0	145	2	1.26415
2923588	0	191	5	2.13514
2925965	0	141	1	1.05882
2926810	0	165	3	1.35
2929139	0	178	3	1.125
2931270	0	72	0	0.59375
2931629	0	106	1	1.29545
2940134	0	137	1	1.34091
2943235	0	102	1	0.923077
2944022	0	187	4	2.08824
2944456	0	154	3	1.25758
2944930	0	191	3	1.32258
2950943	0	133	2	1.0625
2951444	0	131	0	1.10714
2956974	0	115	2	0.741935
2959525	0	124	1	1.04167
2960023	0	128	1	0.761194
2960257	0	65	1	0.75
2979488	0	136	2	0.947368
2980949	0	105	0	0.9
2983631	0	111	1	1.18182
2988980	0	175	4	2.11429
3004651	0	102	3	1.4
3008520	0	148	2	1.15254
3009915	0	126	1	1.2
3010218	0	116	1	0.913793
3015269	0	106	2	2.06061
3017379	0	142	2	1.08197
3018587	0	165	3	1.77273
3022107	0	117	0	1.03922
3030412	0	169	5	2.9697
3036278	0	152	3	1.08065
3039395	0	99	0	0.935484
3041275	0	115	1	1.14815
3041278	0	151	5	1.33333
3045719	0	181	4	1.76
3045797	0	129	3	2
3047690	0	140	3	1.37255
3048026	0	116	1	0.796875
3048810	0	125	1	1.04762
3048839	0	118	1	1.2
3052484	0	136	2	1.2
3052902	0	136	2	0.902778
3055593	0	168	2	1.28571
3056608	0	168	2	0.966667
3060994	0	100	1	0.642857
3066283	0	142	1	1.33333
3067289	0	140	1	0.95
3067315	0	161	1	1.23333
3068496	0	102	0	0.903226
3068508	0	98	1	0.612903
3070459	0	89	0	0.753846
3071609	0	72	0	0.616667
3073856	0	145	1	0.96875
3074356	0	171	4	2.02703
3074573	0	131	0	1.03333
3074687	0	141	0	0.914286
3076069	0	193	4	1.78947
3080300	0	145	1	1.24
3080611	0	125	1	1.13793
3086088	0	122	1	1.08197
3091979	0	105	0	0.848485
3093684	0	97	2	1.21053
3098244	0	150	3	1.48077
3100977	0	130	2	1.59574
3103702	0	93	1	0.830508
3105509	0	149	2	1.36538
3109728	0	138	2	1.83019
3112144	0	139	3	1.88095
3117262	0	172	4	1.39344
3119841	0	128	1	1.2
3120669	0	152	3	2.31707
3124005	0	213	5	2.7
3128287	0	134	2	1.05455
3130682	0	165	5	1.33898
3131783	0	112	1	1.09836
3135356	0	133	1	1.72093
3136026	0	145	2	1.41818
3137790	0	145	3	1.1
3139742	0	153	3	1.27869
3139883	0	156	3	1.42593
3145375	0	175	3	1.38333
3158486	0	150	2	1.18033
3160423	0	125	1	0.863636
3161185	0	148	2	1.11667
3170220	0	158	2	1.34483
3173206	0	132	2	1.01613
3175390	0	131	0	1
3180714	0	168	3	1.31579
3180994	0	103	1	0.754098
3183762	0	146	3	1.29091
3184133	0	145	1	1.15094
3215238	0	184	4	1.36923
3232263	0	156	3	1.37931
3232351	0	136	2	1.37097
3234249	0	128	2	0.818182
3236049	0	129	3	1.5
3239427	0	153	2	0.833333
3245785	0	133	2	1.22581
3246316	0	188	4	1.09589
3250218	0	150	3	1.14706
3257900	0	108	0	0.835821
3258702	0	167	3	1.21311
3258881	0	118	1	0.810345
3260061	0	101	1	0.982759
3267867	0	151	2	1.13333
3279533	0	149	3	1.34483
3279894	0	159	2	1.16129
3286028	0	192	4	2.66667
3287248	0	118	1	1.13559
3287618	0	181	3	1.71429
3288104	0	141	4	1.45614
3311851	0	129	2	1.17544
3312769	0	98	0	1.16981
3316978	0	171	3	1.77941
3332260	0	146	3	2.19298
10349024	0	165	3	1.59574
20759971	0	129	2	1.04615
20760059	0	148	1	1.05
20761754	0	135	0	0.9
20761999	0	105	0	0.875
20762925	0	169	4	1.95556
20764872	0	178	3	1.65385
27740257	0	143	2	1.19672
27744349	0	148	2	1.44231
27750427	0	174	2	1.70732
38278199	0	139	2	0.971831
38278279	0	180	2	1.28125
59376042	0	142	2	1.08333
60054953	0	115	1	1.10526
60064465	0	114	0	0.854839
74241736	0	122	0	0.901408
74246118	0	126	2	1.24528
74246744	0	115	0	1.10345
74247329	0	136	1	1.05085
74247686	0	126	1	1.2069
74250263	0	88	0	1.01613
74253741	0	147	2	0.85
74262649	0	151	2	0.969231
74264991	0	131	3	0.875
74278050	0	101	1	1.36
74282509	0	161	2	1.24528
74284732	0	119	1	0.932203
74293188	0	159	2	1.35849
81489209	0	112	1	0.94
92337916	0	103	1	1.21429
92362795	0	119	1	1.21818
92403380	0	119	0	1.01667
92637700	0	79	0	1.19231
96317454	0	159	2	0.935484
96318038	0	142	1	0.869565
96329347	0	182	4	2.57447
96359647	0	175	2	1.23729
100009864	0	128	2	1.15
100009936	0	141	2	1.01961
100027593	0	151	2	1.58537
105515394	0	116	1	1.21053
105522836	0	96	0	0.949153
105534068	0	148	1	1.12308
109192552	0	167	3	2.0597
109481449	0	181	3	1.16129
109625764	0	151	3	1.39655
109670009	0	143	3	1.36364
109734633	0	155	3	1.10938
109831026	0	119	2	0.783333
109873123	0	132	2	1.38
109925312	0	145	3	1.81579
109937459	0	165	3	1.22807
110082676	0	135	3	1.36364
110126980	0	128	1	0.847458
110207253	0	146	3	1.14286
110291951	0	151	3	1.34545
114662701	0	75	0	1.16
114728482	0	153	2	1.29825
114733377	0	181	4	1.975
114745627	0	131	1	1.60976
114746031	0	191	3	1.62
114748229	0	115	2	1.38889
114748808	0	142	1	1.12281
114758922	0	172	3	2.74419
114760590	0	141	3	0.746269
114767026	0	126	0	1.12
114769287	0	115	1	1.15686
114769370	0	98	0	0.957447
114772693	0	213	4	1.20588
114773982	0	96	1	1
114776609	0	174	2	1.43137
114777431	0	125	1	0.936508
114778231	0	174	3	1.13433
114779519	0	157	4	2.41509
114783481	0	142	1	1.25862
114787595	0	151	2	1.64706
114788387	0	174	2	1.38462
114792803	0	138	0	1.575
114793119	0	180	3	1.5814
114794279	0	148	2	1.39583
114794337	0	151	2	1.5814
114800016	0	135	3	1.35088
114800158	0	159	4	1.4717
114804152	0	175	3	1.36667
114805069	0	174	3	1.37255
114805436	0	156	4	2.39623
114805516	0	165	3	1.13846
114810476	0	135	2	1.20635
114813338	0	162	2	1.2807
114814452	0	159	3	1.28814
114815577	0	175	4	1.26984
114818937	0	112	2	1.27451
114820063	0	109	1	1.11475
114821290	0	161	3	0.985075
114824242	0	164	4	1.26415
114826668	0	185	5	2.32
114828980	0	134	2	1.2439
114832922	0	185	4	2
114836452	0	159	3	1.625
114838098	0	152	3	1.58
114841388	0	128	2	1.39583
114847290	0	153	2	1.02
114850874	0	148	1	1.37255
114856604	0	125	1	0.936508
114859338	0	116	3	1.17021
114864621	0	145	3	1.13333
114868540	0	142	2	1.18966
114871118	0	142	1	1.32075
114880341	0	102	0	1.22917
114880376	0	165	4	1.36364
114886500	0	131	1	1
114889258	0	102	2	0.98
114894232	0	204	3	1.44
114909235	0	109	0	0.969231
114909625	0	74	1	0.5625
114917532	0	155	3	1.06154
114926607	0	115	1	1.95161
114927088	0	178	4	1.82222
114930310	0	174	3	1.52
114931929	0	174	2	1.13846
114935489	0	122	1	0.833333
114935619	0	115	3	1.13333
114941796	0	190	5	1.26154
114945090	0	114	1	0.863636
114948016	0	160	1	1.08929
114950540	0	96	2	1.26667
114954108	0	155	4	1.25
114955507	0	148	4	1.13846
114956410	0	99	0	0.935484
55440	1	135	3	1.64583
77264	1	96	1	0.709677
82355	1	175	3	1.93243
99179	1	165	4	1.33929
118476	1	178	4	1.20896
190519	1	159	4	1.29508
237730	1	162	4	1.45614
254154	1	125	1	0.919355
304237	1	181	4	1.64706
400949	1	223	4	1.88372
640111	1	145	3	1.13115
743999	1	112	1	1.01538
756795	1	170	4	1.16949
831459	1	170	3	2.30909
881998	1	169	4	1.20588
893291	1	128	3	1.5625
1024296	1	142	2	0.984615
1042387	1	171	3	1.4
1126022	1	156	3	1.26667
1187315	1	165	3	1.73333
1217929	1	184	3	1.04225
1252606	1	125	1	0.8125
1274044	1	129	1	0.969697
1288325	1	162	4	1.15152
1298472	1	168	3	1.10938
1316863	1	154	3	1.37313
1341032	1	110	5	1.46875
1393324	1	161	2	1.40678
1441262	1	168	3	1.75
1457070	1	126	3	1.27419
1457791	1	144	3	0.771429
1495700	1	156	2	1.18033
1542162	1	178	6	2.11111
1578016	1	159	3	1.17808
1618621	1	162	2	1.1746
1620708	1	162	4	1.72727
1645181	1	92	0	0.983333
1655235	1	167	1	1.12727
1737433	1	132	3	1.08197
1875729	1	115	1	1.13333
1895543	1	164	2	1.11111
1934359	1	108	0	0.761194
1944529	1	165	4	1.65455
2051329	1	208	5	1.38462
2056667	1	175	4	1.39683
2149785	1	181	2	1.06897
2669460	1	114	1	0.838235
2676971	1	171	3	1.4898
2825447	1	92	1	1.80952
2836968	1	149	2	1.22807
2894194	1	139	2	1.25758
2924788	1	178	4	1.31579
2960579	1	111	3	1.5814
3001241	1	132	3	1.45283
3002400	1	181	3	1.23077
3075479	1	101	2	0.790323
3076349	1	135	2	1.10169
3079247	1	151	2	1.29412
3124013	1	125	1	0.838235
10352043	1	185	4	1.85366
38274804	1	153	2	1.23913
166187	1	169	5	1.16418
114959726	1	159	4	1.5625
114961987	1	162	2	1.21667
